# Supplementary material for: Peptidomimetic inhibitors of TMPRSS2 block SARS-CoV-2 infection in cell culture
Source: Commun Biol. 2022 Jul 8;5:681. doi: 10.1038/s42003-022-03613-4 (PMC9270327; doi:10.1038/s42003-022-03613-4)
Supplement: Supplementary file 4 — Supplementary Data 1 [file 42003_2022_3613_MOESM4_ESM.xlsx]

## Sheet: Figure 2
Figure 2 Peptidomimetic inhibitors block activity of purified TMPRSS2 (a), matriptase (b), thrombin (c) and factor Xa (d).
2a
		Cpd. 1		Cpd. 2		Cpd. 3		Cpd. 4		Cpd. 5		Cpd. 6		Cpd. 7		Cpd. 8		CM		FOY-251
	Concentration [nM]	Mean	SD	Mean	SD	Mean	SD	Mean	SD	Mean	SD	Mean	SD	Mean	SD	Mean	SD	Mean	SD	Mean	SD
	500000	0.15949	1.19351	-1.89474	0.515682	-2.01794	0.475633	0	0.471056	-0.4635	0.327744	-0.878156	0.155237	-0.11236	0.420411	-1.89581e-07	1.06398	-0.426136	0	-0.423729	0
	50000	0.15949	0.813241	0.421053	0.787717	4.48448e-08	0.274606	0.384615	0.543928	0.115875	0.327744	0.329308	0.268879	0.561798	0.572924	0.56872	0.402146	0.284091	0.200883	1.12994	1.30983
	5000	3.50877	0.451105	0.631579	0.515682	-0.112107	1.03964	0.769231	0.543928	0	0.283834	2.63447	0.711388	1.68539	0.550447	9.66825	0.402146	-0.142045	0.200883	0.141243	0.528483
	500	26.3158	0.390668	3.78947	0.515682	5.26906	0.419468	2.88462	1.88422	1.04287	0	26.4544	0.41072	33.4831	1.04198	52.3223	4.04818	0.568182	0.724293	0.564972	0.720201
	50	82.6156	4.52793	19.7895	1.65769	35.2018	1.94822	29.0385	1.35982	9.96524	1.66312	77.2777	3.15098	64.6067	4.83277	87.3934	2.32566	0.284091	0.724293	23.0226	0.528483
	5	106.858	15.8802	62.9474	1.65769	77.0179	4.6196	79.4231	2.59437	54.1136	1.99359	92.5357	1.93892	91.4607	3.73669	93.9336	3.35925	16.1932	0.347939	91.2429	6.64893
	0.5	106.22	17.8044	90.3158	5.38388	90.8072	3.60143	100	5.16732	102.086	3.59399	92.0966	2.18989	96.1798	1.589	95.9242	7.9666	66.4773	7.84215	108.051	3.40744
	0.05	103.987	6.36362	92	3.15087	92.713	5.13986	97.5	4.49359	103.592	3.19865	96.4874	0.806638	93.8202	0.692631	98.7678	3.16082	101.705	1.22192	109.746	1.9263
	0	100		100		100		100		100		100		100		100		100		100
2b
		Cpd. 1		Cpd. 2		Cpd. 3		Cpd. 4		Cpd. 5		Cpd. 6		Cpd. 7		Cpd. 8		CM		FOY-251
	Concentration [nM]	Mean	SD	Mean	SD	Mean	SD	Mean	SD	Mean	SD	Mean	SD	Mean	SD	Mean	SD	Mean	SD	Mean	SD
	500000																			0.14171	0.306129
	50000																			0.236183	0.176743
	5000																			1.60605	0.0668027
	500																			35.5692	1.208
	50																			97.213	6.59928
	5																			106.849	6.72588
	0.5																			111.62	3.6632
	0.05																			110.25	2.19841
	0																			100
	500000																	0.163666	0.306191
	50000																	0.081833	0.810106
	1000																	0.245499	0
	10																	4.82815	0.504453
	1																	58.838	2.21706
	0.2																	86.1702	0.200449
	0.1																	98.1997	2.46316
	0.05																	100.491	5.09604
	0																	100
	500000	-0.126294	0.0472551	-0.622904	0.295372	-0.0930557	0.189712			-0.101508	0.0893911	0.0139451	0.0197213	-0.124489	0.0906815	-0.0698324	0.0395033
	50000	0.0126295	0.0714429	-0.287494	0	0.0348959	0.0493502			0.0580046	0.0410155	0.306791	0.0788851	0.0889205	0.050301	0.600559	0.0395032
	1000	0.606214	0.0309357	0.766651	0.067763	2.76841	0.14055			1.11659	0.0410155	13.1781	0.496178	8.41188	0.784519	23.9106	3.24143
	100	5.43066	0.18902	8.52899	1.35017	25.7881	4.73977			11.3254	0.182277	60.7586	2.12396	34.8746	1.20434	76.9972	9.1782
	10	30.0834	3.70622	45.9032	7.07174	75.3635	6.63428			51.3051	4.56466	102.175	6.34943	90.0765	5.77543	103.897	5.69713
	1	70.9523	10.2267	70.3881	10.1958	91.6482	12.4446			89.5302	6.84024	113.164	2.57414	112.911	13.1936	106.788	0.780375
	0.2	94.2915	5.32744	106.445	17.609	86.251	4.83803			103.176	4.37007	110.626	3.09944	115.188	4.87894	107.444	0.602666
	0.1	104.067	4.62096	101.198	4.38055	79.9698	7.46807			110.803	6.85268	110.25	1.02494			99.148	8.40933
	0	100		100		100				100		100		100	10.346	100
	500000							-0.217365	0.0512335
	50000							0.0603792	0.0341556
	100							13.2955	0.754716
	10							75.631	6.16857
	1							108.32	12.1362
	0.2							106.581	4.96788
	0.1							111.943	4.37259
	0.05							110.735	9.32272
	0							100
2 c
		Cpd. 1		Cpd. 2		Cpd. 3		Cpd. 4		Cpd. 5		Cpd. 6		Cpd. 7		Cpd. 8		CM		FOY-251
	Concentration [nM]	Mean	SD	Mean	SD	Mean	SD	Mean	SD	Mean	SD	Mean	SD	Mean	SD	Mean	SD	Mean	SD	Mean	SD
	100000																	23.2283	0.656196	44.1974	3.27913
	10000																	73.8845	1.18115	93.0588	2.48167
	20																	105.906	1.44363	102.277	1.97184
	2																	103.806	0.918674	99.0781	2.827
	0.2																	103.675	1.83735	101.356	1.50878
	0.04																	100.525	2.09983	101.898	2.46822
	0.02																	99.8688	0.656196	101.898	3.99442
	0.01																	98.2939	3.80593	101.844	1.06273
	0.005																	100		100
	0
	100000	7.19865	0.774364	-13.8043	17.7059	9.14422	0.680287	16.9477	1.14221	5.91421	1.91488	30.3647	2.13997	57.3881	1.00265	85.4962	2.39611
	10000	33.2944	1.77837	11.4518	2.98798	42.941	5.85981	56.5933	1.64839	20.4501	0.311689	77.608	1.53012	94.4401	2.12858	98.4309	1.76691
	200	94.0138	0.924217	86.605	1.75478	105.454	1.5179	103.977	2.65884	88.1717	1.28377	103.053	0.748911	101.978	0.483484	94.9109	4.91215
	20	91.8623	4.01391	100.358	2.10402	121.123	13.9534	101.038	1.24851	96.9601	0.796833	105.089	0.539896	103.806	2.35206	98.8973	0.490674
	2	90.6497	1.71795	99.4379	0.939955	109.679	0.590685	101.103	0.842957	105.79	14.0226	101.951	0.786649	102.798	3.54485	99.5334	1.13963
	0.2	91.5495	1.54235	102.761	1.20749	106.042	2.15606	102.681	1.64537	102.416	1.29186	96.7343	2.18981	100.933	1.26761	100.466	3.11163
	0.04	90.3758	0.924217	95.6033	1.01998	109.144	1.55179	96.801	5.35012	97.9595	1.2367	99.4488	0.158634	100.895	2.49684	100.169	0.997944
	0.02	108.177	9.61992	98.5684	2.21291	107.86	1.68435	99.0488	1.80447	97.0434	0.679309	101.993	1.08118	101.418	4.21516	99.1942	2.03657
	0	100		100		100		100		100		100		100		100.721
2d
		Cpd. 1		Cpd. 2		Cpd. 3		Cpd. 4		Cpd. 5		Cpd. 6		Cpd. 7		Cpd. 8		CM		FOY-251
	Concentration [nM]	Mean	SD	Mean	SD	Mean	SD	Mean	SD	Mean	SD	Mean	SD	Mean	SD	Mean	SD	Mean	SD	Mean	SD
	100000																			16.3265	16.5541
	10000																			34.986	10.5207
	200																			72.5938	1.88949
	20																			82.2151	5.57778
	2																			86.5885	9.44747
	0.2																			72.8853	2.1818
	0.04																			91.3991	2.18667
	0.02																			91.2533	9.74859
	0																			100
	100000																	14.8585	4.95281
	10000																	33.4905	1.88667
	1000																	72.1688	5.66059
	200																	78.0652	1.17929
	20																	96.9338	10.6136
	2																	92.4525	6.13231
	0.2																	89.6222	0.943432
	0.04																	85.6127	1.17929
	0																	103.302
	100000	5.17503	2.24732	2.74152	3.89024			11.0497	1.19343	8.99043	3.31226			8.52283	1.8079	8.12273	4.48729
	10000	11.1111	3.46417	7.70177	7.99723			11.418	0.689025	7.41332	2.48388			14.3467	0.724276	13.7184	1.99378
	200	14.9163	3.38294	49.7393	4.44292			69.797	7.02258	33.9124	3.24072			51.421	13.1856	91.154	2.59142
	20	29.8323	4.49404	88.6416	4.25721			86.9235	6.90584	72.2396	6.47926			73.4383	5.23443	107.582	3.68138
	2	73.2113	4.44815	97.7797	4.88538			107.458	8.56388	90.5364	6.42234			86.223	4.40553	117.148	9.88989
	0.2	99.8476	4.5554	101.827	8.40513			100.182	8.91259	91.4826	3.75341			90.3417	3.68244	106.498	4.5165
	0.04	111.644	1.14115	100.653	3.24538			93.9225	3.93407	92.1131	7.49569			88.0695	3.4335	109.206	3.43496
	0.02	114.307	9.44075	109.27	2.93066			108.286	1.62719	95.1086	8.47352			80.6823	3.28836	106.859	7.91237
	0	100		100				100		100				100		100
	100000					11.0119	1.72254
	10000					11.3095	5.92625
	200					77.3813	5.6738
	20					98.8093	5.10766
	2					100.447	2.62841
	0.2					96.2801	2.07237
	0.04					92.1132	9.86383
	0.02					104.019	5.16786
	0					100
	10000											26.2426	6.08228
	200											61.6292	7.61241
	20											97.0174	1.22631
	2											94.8313	7.02285
	0.2											102.585	4.21802
	0.04											103.976	7.06291
	0.02											100	12.2266
	0											83.8969

## Sheet: Figure 3
Figure 3 Correlation of the pKi values from compounds 1-8, CM and FOY-251 against TMPRSS2 and matriptase
	pKi TMPRSS2	pKi Matriptase
Cpd. 1	-1.93802	-0.230449
Cpd. 2	-0.579784	-0.518514
Cpd. 3	-0.959041	-1.14613
Cpd. 4	-0.929419	-1.0607
Cpd. 5	-0.39794	-0.716003
Cpd. 6	-1.85431	-1.87852
Cpd. 7	-1.76118	-1.47712
Cpd. 8	-2.33425	-2.20358
CM	0.39794	0.221849
FOY-251	-0.986772	-2.23905

## Sheet: Figure 4
Figure 4 Peptidomimetic inhibitors block cellular protease activity
4a		Cpd. 2		Cpd. 4		Cpd. 5		Cpd. 7		CM		FOY251
	Concentration [nM]	Mean	SD	Mean	SD	Mean	SD	Mean	SD	Mean	SD	Mean	SD
	0	100	0	100	0	100	0	100	0	100	0	100	4.97863
	0.1	109.802	7.82374	84.1146	2.24019	91.9048	7.33859	98.6486	12.9109	103.704	6.34921	111.212	9.97366
	1	82.1942	11.4995	93.75	9.19975	92.381	24.4277	97.8378	3.99049	98.7654	7.79214	112.658	6.48478
	10	70.6835	12.2646	77.3438	3.55161	51.6667	5.89977	84.0541	3.39724	63.4921	2.83287	109.403	9.82834
	100	32.9137	5.92707	32.8125	2.29994	22.619	2.208	62.973	3.64615	38.9771	8.24598	73.0561	4.09176
	1000	-3.05755	9.66549	15.625	2.20971	2.61905	2.4281	30.5405	1.9111	21.8695	1.51716	29.2948	4.36251
	10000	1.34892	0.809353	2.34375	1.68769	0.952381	0.336718	10.2703	4.7892	6.17284	0.24942	11.2116	1.79014
	100000	2.15827	0.881111	2.86458	0.97439	1.07143	0.357143	2.7027	2.12811	1.76367	2.2169	2.89331	2.43955
4b		Cpd. 2		Cpd. 4		Cpd. 5		Cpd. 7		CM		DMSO
	Concentration [nM]	Mean	SD	Mean	SD	Mean	SD	Mean	SD	Mean	SD	Mean	SD
	0.01	100	7.83	100	1.79	100	8.77	100	3.19	100	2.78	100	8.39
	0.5	60.175	3.025	62.045	0.485	56.545	6.535	64.65	0.26	47.42	3.45	71.27	4.41
	5	47.265	3.345	61.69	5.65	47.24	1.35	70.345	0.335	43.185	8.845	89.695	4.155
	50	34.28	3.31	47.875	3.295	21.26	2.01	54.405	2.095	9.45	1.36	65.74	5.44
	500	7.97	0.26	22.78	0.06	6.37	1.15	27.55	7.08	8.435	1.135	80.79	0.46
	5000	0.76	0.39	3.58	0.22	2.07	1.15	3.035	2.345	0.32	1.48	74.595	1.845
	50000	-5.7	1.41	-2.08	1.04	-9.245	5.795	-6.25	2.62	-3.52	0.65	58.705	2.395

## Sheet: Figure 5
Figure 5 Peptidomimetic inhibitors reduce SARS-CoV-2 spike driven entry.
5a
		Cpd. 1		Cpd. 2		Cpd. 3		Cpd. 4		Cpd. 5		Cpd. 6		Cpd. 7		Cpd. 8		CM
	Compound [nM]	Mean	SEM	Mean	SEM	Mean	SEM	Mean	SEM	Mean	SEM	Mean	SEM	Mean	SEM	Mean	SEM	Mean	SEM
	100000			2.5725	0.357442	2.14	0.186676	3.21	1.22117	1.7495	0.325623			2.464	0.344361			2.47767	1.80633
	20000	7.149	1.99828	3.879	0.0940452	9.5185	0.455023	2.541	0.325976	2.2675	0.42886	35.339	3.74272	12.775	1.36118	24.318	0.451841	3.85733	1.07149
	4000	38.324	3.16642	22.027	1.53937	44.4825	1.78297	16.6	0.695793	10.003	0.173241	76.3675	2.69655	44.7705	2.73332	62.251	4.7164	17.6822	7.27087
	800	56.218	7.08097	73.183	4.78782	83.4395	8.93323	68.7115	3.10314	37.531	7.38502	83.5365	1.22294	64.438	0.0388909	81.4485	4.91828	52.9188	6.62824
	160	80.304	3.1537	93.5815	5.71873	95.759	2.42184	88.717	4.32325	76.54	9.15138	86.282	1.55563	86.7995	0.604223	81.262	7.85808	75.4652	5.10536
	32	78.723	3.29441	93.4665	5.73499	105.501	4.62978	102.325	5.48043	85.246	3.6515	83.6765	2.00288	85.6235	1.56518	87.6125	6.08996	90.0332	8.66588
	0	100	0	100	0	100	0	100	0	100	0	100	0	100	0	100	0	100	0
5b
		Cpd. 2		Cpd. 4		Cpd. 5		Cpd. 7		CM
	Compound [nM]	Mean	SEM	Mean	SEM	Mean	SEM	Mean	SEM	Mean	SEM
	50000	0.953	0.224153	1.6355	0.114198	1.112	0.0127279	4.0885	0.625436	1.159	0.0890955
	10000	4.5995	0.24572	5.316	0.136472	3.898	0.318905	21.5405	0.822719	4.853	0.234052
	2000	24.7885	0.735037	29.747	0.236174	19.8955	0.0866206	52.42	1.39229	18.526	1.02672
	400	63.0945	4.22178	61.9645	3.80247	45.062	1.07834	76.6315	1.54185	39.483	0.400222
	80	66.7955	2.55372	73.309	0.0275772	71.344	1.74019	81.0905	6.72352	51.5305	2.50634
	16	86.8245	1.38204	84.996	4.65347	82.272	3.21734	81.246	1.32865	72.519	9.41725
	3.2	80.3695	0.935856	84.747	5.71201	90.773	0.217789	88.3815	3.38174	71.733	4.11253
	0	100	0	100	0	100	0	100	0	100	0
5c
		Cpd. 2		Cpd. 4		Cpd. 5		Cpd. 7		CM
	Compound [nM]	Mean	SEM	Mean	SEM	Mean	SEM	Mean	SEM	Mean	SEM
	50000	0.923	0.147785	1.351	0.195869	0.9345	0.245012	3.8345	0.170059	3.2315	0.867266
	10000	3.543	0.24678	8.6885	3.99056	3.6185	0.3433	19.5785	0.161574	4.9565	0.829083
	2000	24.7225	0.94222	21.222	0.347897	15.6375	1.92722	45.4625	0.334108	20.732	1.29825
	400	58.1085	4.73585	51.263	1.63059	49.373	7.57241	68.1425	0.124804	45.014	2.23304
	80	81.347	15.7784	61.0295	4.70261	60.2285	3.97288	77.8645	2.13087	64.2815	3.33578
	16	76.3745	2.78353	60.683	5.53806	77.68	10.4843	79.3105	0.788071	73.209	0.187383
	3.2	86.789	1.7607	74.1565	2.57776	68.321	6.627	80.182	3.34249	69.473	4.56579
	0	100	0	100	0	100	0	100	0	100	0
5d
		Cpd. 2		Cpd. 4		Cpd. 5		Cpd. 7		CM
	Compound [nM]	Mean	SEM	Mean	SEM	Mean	SEM	Mean	SEM	Mean	SEM
	50000	0.859959	0.0180326	0.872358	0.0261771	0.814817	0.157465	4.68367	0.082455	0.681809	0.218429
	10000	4.24531	0.0923336	6.69978	0.21279	3.18121	0.213437	21.9072	0.309062	3.05833	0.0122156
	2000	29.6704	1.20862	31.2727	0.0820703	17.171	1.18681	58.8733	3.29061	11.0315	1.18584
	400	60.9224	3.03984	63.5363	0.0720648	48.0755	0.0554761	79.1202	1.44154	29.5018	2.55685
	80	82.6624	0.815775	78.605	0.48982	74.0893	3.94632	85.6739	2.06521	52.0145	1.93281
	16	93.9983	4.56298	86.7648	0.259664	83.5589	2.61831	100.33	1.8109	73.1168	4.08761
	3.2	94.6384	1.62164	88.7367	2.93536	88.2203	1.63854	92.9751	4.03418	83.3031	5.63884
	0	100	0	100	0	100	0	100	0	100	0
5e
		Cpd. 2		Cpd. 4		Cpd. 5		Cpd. 7		CM
	Compound [nM]	Mean	SEM	Mean	SEM	Mean	SEM	Mean	SEM	Mean	SEM
	50000	3.25954	0.080688	3.49185	0.602979	4.97358	0.29515	6.34019	1.00735	4.57391	0.927284
	10000	5.62768	0.720915	5.82592	0.474491	3.69963	0.364958	14.8062	1.54835	6.10152	0.9972
	2000	20.742	1.59369	21.5607	3.75241	15.0517	3.4393	44.3593	2.14976	11.5722	2.13279
	400	52.4269	4.28842	46.5624	4.52105	37.1174	1.62279	81.636	9.67398	26.7078	3.87452
	80	80.0549	6.16212	76.0004	7.42895	63.0313	4.32565	97.4995	9.37579	47.6902	8.75579
	16	94.4227	0.960926	88.0896	8.32795	90.1812	11.473	113.557	4.82639	69.3145	11.6447
	3.2	98.8201	7.95913	97.4758	8.12828	103.951	5.31157	103.666	5.71908	95.2747	15.6292
	0	100	0	100	0	100	0	100	0	100	0

## Sheet: Figure 6
Figure 6 Peptidomimetic inhibitors reduce SARS-CoV-2 infection
6a
		Cpd.1		Cpd.2		Cpd.3		Cpd.4		Cpd.5		Cpd.6		Cpd.7		Cpd.8		CM
	Compound [nM]	Mean	SEM	Mean	SEM	Mean	SEM	Mean	SEM	Mean	SEM	Mean	SEM	Mean	SEM	Mean	SEM	Mean	SEM
	0	100	0	100	0	100	0	100	0	100	0	100	0	100	0	100	0	100	0
	32	97.3498	4.59661	97.173	4.88509	103.059	6.57291	100.452	5.81812	104.615	8.16008	92.1368	2.78073	96.6009	5.04339	95.2974	4.76658	98.9473	3.06385
	160	98.8884	1.54107	99.3408	8.96021	104.757	5.67945	100.529	5.15172	108.018	9.7409	91.3329	2.95092	91.5577	4.3069	99.2923	4.79942	98.563	7.36332
	800	101.772	0.918057	95.9056	10.9703	105.293	8.12234	106.01	8.61425	104.617	10.0503	91.1132	6.98264	91.9279	1.60342	101.216	4.90705	93.801	9.7485
	4000	107.393	11.0482	58.4381	5.51455	90.3664	14.8733	60.732	16.4102	56.7382	12.3469	95.0286	6.90936	91.0242	8.69659	99.5295	5.70684	45.577	15.9753
	20000	38.1857	23.5045	1.11996	1.73087	28.2625	13.5374	15.3086	5.18401	8.18959	1.52589	71.5878	18.4174	52.5277	18.2737	64.5689	16.8592	-0.240006	0.879255
	100000			-2.85708	0.991981	-0.356801	1.65002	-2.16946	1.02933	0.959681	3.07925			-3.54224	0.435798			-1.37219	1.13113
6b
		Cpd. 2		Cpd. 4		Cpd. 5		Cpd. 7		CM
	Compound [nM]	Mean	SEM	Mean	SEM	Mean	SEM	Mean	SEM	Mean	SEM
	0	100	0	100	0	100	0	100	0	100	0
	32	95.739	6.47024	95.0117	4.02179	88.8992	3.58286	91.0762	2.63023	93.4834	4.4256
	160	98.0747	7.62084	95.6018	6.08907	90.2993	4.52342	89.0772	2.98094	88.1889	4.19823
	800	97.5395	8.51037	92.7997	7.97558	89.0817	5.73535	89.0473	2.36294	88.3001	2.22119
	4000	101.461	12.1671	99.0112	7.65001	98.5858	6.45305	86.8294	3.07131	93.3101	2.1977
	20000	23.4531	7.74368	29.611	8.85892	11.6994	1.86324	98.4444	4.97384	68.3858	6.99901
	100000	0.120974	1.25068	0.595951	1.58749	0.233859	0.239696	4.98127	1.11488	1.57443	0.162038
6c
		Cpd. 2		Cpd. 4		Cpd. 5		Cpd. 7		CM
	Compound [nM]	Mean	SEM	Mean	SEM	Mean	SEM	Mean	SEM	Mean	SEM
	0	100	0	100	0	100	0	100	0	100	0
	32	106.285	3.82872	97.9558	2.38761	94.3889	1.91417	99.603	7.33054	102.638	8.47803
	160	107.747	4.30281	100.192	5.33469	95.9912	1.9407	94.5642	5.4123	100.748	5.839
	800	109.671	2.29252	104.696	3.00759	93.3105	2.90248	94.1372	3.25341	99.3927	3.71911
	4000	112.829	1.11708	113.063	8.16019	86.2794	3.45665	99.1068	2.10637	106.476	11.6379
	20000	1.3092	0.960834	2.3474	1.04095	2.12586	0.421129	64.1559	8.11039	11.575	3.83416
	100000	-2.73381	1.35203	-2.46553	1.31357	-2.40415	0.0871848	-1.58926	0.0846039	-0.801015	0.466041
6d
		Cpd. 2		Cpd. 4		Cpd. 5		Cpd. 7		CM
	Compound [nM]	Mean	SEM	Mean	SEM	Mean	SEM	Mean	SEM	Mean	SEM
	0	100	0	100	0	100	0	100	0	100	0
	32	90.9628	5.32222	92.6748	2.96378	88.3299	3.00702	93.6693	3.50808	90.6266	5.59821
	160	88.9778	4.81563	84.2498	3.20536	85.7403	3.51063	88.8083	2.58425	84.4762	4.3562
	800	79.0008	2.53705	79.3268	2.36536	74.777	7.97027	88.1239	2.89315	77.6534	6.90984
	4000	83.4908	4.03197	82.5645	5.82204	79.2031	4.38584	87.5608	5.40557	88.6369	8.32173
	20000	3.33757	1.88381	4.47613	1.64299	1.41524	1.15698	80.5966	4.37343	14.4296	5.53067
	100000	-2.16175	0.552602	-2.26232	0.583822	-2.33769	0.490894	-1.14424	0.912748	-1.75026	0.212281
6e
		Cpd.1		Cpd.2		Cpd.3		Cpd.4		Cpd.5		Cpd.6		Cpd.7		Cpd.8		CM
	Compound [nM]	Mean	SD	Mean	SD	Mean	SD	Mean	SD	Mean	SD	Mean	SD	Mean	SD	Mean	SD	Mean	SD
	100000			104.482	8.65611	90.9619	2.87992	90.3053	1.69374	91.507	2.53408			83.8805	4.26228			93.2448	3.37575
	20000	79.5243	4.09692	105.264	9.1205	100.768	6.18882	100.455	3.11807	103.203	4.47458	75.7301	4.699	93.927	5.9702	80.8657	1.91369	103.706	5.82005
	4000	92.0463	4.40457	105.913	9.50537	96.7108	3.49069	99.7181	4.0652	101.189	1.08022	94.7112	6.22286	94.5742	5.86609	105.014	2.88973	104.127	5.99134
	800	96.1127	5.26292	105.471	9.93426	96.3913	2.90583	101.492	4.19013	102.172	3.66639	97.8773	6.50947	96.8191	5.73401	104.106	4.44935	101.849	5.95163
	160	96.1314	3.29189	103.262	8.94366	93.0136	4.27304	100.024	6.74965	103.194	4.73735	99.0682	2.69802	96.891	3.45349	104.022	6.16665	106.562	9.20974
	32	98.6118	2.43073	105.029	12.8545	93.5769	2.46965	102.537	7.07359	99.4443	4.07359	98.3305	4.557	95.943	6.7272	101.17	1.47408	101.009	11.2215
	6.4	99.7675	1.95495	103.169	15.291	91.5184	3.72554	91.5692	5.58146	95.9807	3.38406	102.082	1.75914	93.3441	5.81752	101.131	3.61164	104.38	8.25216
	1.28	107.027	3.61252	103.706	9.95641	95.4198	3.8488	100.395	5.98032	101.36	3.19599	103.764	1.66859	97.3033	4.28974	102.28	3.47806	104.124	11.9779
	0.26	103.294	3.74692	94.8704	12.257	96.4652	4.2049	100.012	6.41123	101.626	3.26619	103.891	3.29427	95.1215	7.20125	102.978	9.52722	104.56	7.80235
	0	100	1.40461	100	5.80715	100	1.18956	100	7.42388	100	3.98211	100	2.49785	100	5.54024	100	6.50381	100	7.1415

## Sheet: Figure 7
Figure 7 Serum stability of inhibitors
7a
		negative ctrl		positive ctrl		0 min		30 min		60 min		120 min		24 h		10 d
	Concentration [nM]	Mean	SD	Mean	SD	Mean	SD	Mean	SD	Mean	SD	Mean	SD	Mean	SD	Mean	SD
	0	100	0.916205	100	2.04859	100	4.24103	100	5.38009	100	3.45582	100	1.41241	100	2.16364	100	0.618076
	0.0167	101.848	4.03721	99.3394	3.9248	106.122	1.37962	99.5878	5.42904	97.9753	3.58584	103.107	3.1438	102.634	4.93128	99.7199	0.0431758
	0.167	100.978	6.50329	97.2281	3.62079	105.38	0.856978	98.0547	3.79673	98.4409	4.89057	101.998	3.07308	99.8791	2.88131	99.7654	0.649008
	1.665	102.386	4.14373	91.5051	3.62079	108.234	1.31332	98.1707	3.95518	94.8463	4.02499	98.7901	2.2884	99.7583	3.28422	103.582	7.9981
	16.65	104.319	5.35645	59.7913	3.87269	98.1805	1.03295	91.6522	3.87407	87.0886	7.51983	89.1234	4.42068	89.0776	2.47044	93.1155	2.54447
	166.5	105.344	3.69253	21.7311	1.68182	41.7125	3.83884	36.7343	1.10222	32.5087	4.10487	34.3878	2.50659	36.813	5.19224	52.5195	0.860509
	1665	110.47	3.58367	5.82171	0.407738	8.0842	0.218994	8.92754	1.91173	5.18623	1.38586	6.56626	0.668623	7.08015	1.5589	12.0706	0.451472
7b
		negative ctrl		positive ctrl		0 min		30 min		60 min		120 min		24 h		10 d
	Concentration [nM]	Mean	SD	Mean	SD	Mean	SD	Mean	SD	Mean	SD	Mean	SD	Mean	SD	Mean	SD
	0	100	4.92245	100	6.16716	100	1.44216	100	3.45319	100	7.20621	100	2.22697	100	1.72149	100	18.7456
	0.0167	98.8688	5.73909	97.8773	6.98567	99.4796	2.47653	99.2942	4.22751	100.154	3.69407	102.249	4.10576	99.6321	1.53707	92.6772	4.11988
	0.167	98.0591	4.10283	99.7492	0.49386	103.736	1.56173	103.458	4.64188	103.324	3.12604	104.141	3.84716	99.3926	0.608938	95.9836	1.06817
	1.665	98.8854	5.76152	97.4307	2.04573	111.027	8.34268	103.095	1.35052	102.912	3.30129	102.101	3.56186	99.8014	1.49968	94.567	2.21536
	16.65	101.031	3.44206	91.3501	3.27542	104.229	0.199724	102.409	0.944893	102.807	2.56438	101.835	3.69432	98.9897	0.629921	90.5858	1.15943
	166.5	110.154	7.40028	50.8901	1.95418	78.1855	2.10784	83.7337	1.22137	84.118	3.01872	82.0211	1.89597	82.2052	1.37338	81.1301	3.60538
	1665	105.74	3.07785	14.4185	1.89931	25.5237	0.729748	32.2152	1.56518	26.3198	1.76903	32.8991	0.962891	36.4597	10.1343	42.2774	1.79118
7c
		negative ctrl		positive ctrl		0 min		30 min		60 min		120 min		24 h		10 d
	Concentration [nM]	Mean	SD	Mean	SD	Mean	SD	Mean	SD	Mean	SD	Mean	SD	Mean	SD	Mean	SD
	0	100	4.82656	100	3.66526	100	1.47592	100	1.52181	100	5.01504	100	5.01504	100	8.2465	100	10.6448
	0.0167	93.6894	1.6974	91.4692	3.29739	97.0909	2.04881	98.7509	1.91444	96.1122	4.72008	96.1122	4.72008	109.973	1.87529	104.313	6.73663
	0.167	92.9043	3.49519	67.276	8.10644	95.7227	2.07368	96.8742	2.71357	95.2722	4.83205	95.2722	4.83205	109.008	1.58095	107.935	6.38302
	1.665	98.2498	0.69473	16.5425	5.31638	91.6733	1.10229	104.253	18.4518	90.9967	4.64392	90.9967	4.64392	110.514	2.3011	105.063	6.09195
	16.65	107.781	12.9389	3.22726	0.977626	58.3113	5.38659	66.2869	2.91786	73.7709	3.30341	73.7709	3.30341	114.294	7.17436	105.541	7.09584
	166.5	97.0697	2.88664	1.76597	0.601827	7.4453	0.650633	7.73215	1.03428	7.70556	1.74068	7.70556	1.74068	43.5256	0.890146	104.896	5.67482
	1665	99.4349	1.78062	2.64613	0.83017	2.94607	0.180112	4.00317	0.689356	3.99548	0.41459	3.99548	0.41459	8.15968	1.10126	96.353	8.93388
7d
		Cpd. 2		Cpd. 7		CM
		Mean	SD	Mean	SD	Mean	SD
	negative	0	0	0	0	0	0
	positive	23.09	2.89993	143.708	19.7739	0.274	0.0975944
	0 min	105.875	10.545	460.537	33.0893	16.6937	2.70335
	30 min	83.7787	7.11791	634.095	45.9438	20.359	1.40441
	60 min	68.199	19.0371	541.182	67.031	25.6463	2.08929
	120 min	75.2983	11.6074	623.007	46.8212	25.6463	2.08929
	1 d	82.4593	16.6155	799.979	361.072	123.482	1.28897
	10 d	148.276	6.23853	868.688	115.945	0	0

## Sheet: Figure S2
Figure S2 Michaelis-Menten constant (KM) of the fluorogenic reference substrate Boc-Gln-Ala-Arg-AMC for TMPRSS2
Concentration [µM]	Mean	SD
500	100	4.4174
400	100.402	3.20672
200	90.1408	1.99185
100	66.1972	3.49661
50	47.6861	1.7073
5	6.63984	0.98571
0.5	-0.402415	0.28455
0.005	-0.603622	0
0	0.804829	1.1382

## Sheet: Figure S6
Figure S6 Influence of serine trap on biological activity of compound 7 against matriptase, thrombin and factor Xa.
S6a
		Cpd. 7 Ketobenzothiazole		Cpd. 7 Ketothiazole		Cpd. 7 alcohol
	Concentration [nM]	Mean	SD	Mean	SD	Mean	SD
	500000	-0.124489	0.0906815	-0.180319	0.0963848
	50000	0.0889205	0.050301	0.463679	0.10929
	1000	8.41188	0.784519	21.355	0.912934
	100	34.8746	1.20434	75.1932	2.80842
	10	90.0765	5.77543	101.829	4.39174
	1	112.911	13.1936	109.016	4.4121
	0.2	115.188	4.87894	101.185	1.06772
	0.1			103.606	6.19085
	0.01	100		100
	500000					44.4279	3.89177
	50000					91.3819	4.41285
	1000					101.337	3.45927
	100					101.634	11.6469
	10					90.4903	3.85185
	1					100
S6b
		Cpd. 7 Ketobenzothiazole		Cpd. 7 Ketothiazole		Cpd. 7 alcohol
	Concentration [nM]	Mean	SD	Mean	SD	Mean	SD
	100000	57.3881	1.00265	83.6589	3.08422
	10000	94.4401	2.12858	98.2014	0.453859
	200	101.978	0.483484	101.233	2.47418
	20	103.806	2.35206	101.388	0.977751
	2	102.798	3.54485	107.554	6.73775
	0.2	100.933	1.26761	101.233	2.8072
	0.04	100.895	2.49684	101.49	0.927861
	0.02	101.418	4.21516	96.7111	0.977751
	0	100		100
	100000					91.2954	3.30961
	10000					93.8672	2.72333
	200					95.4993	2.14102
	20					91.1965	4.00028
	2					92.977	4.05856
	0.2					90.7019	1.59956
	0					100	1.2295
S6c
		Cpd. 7 Ketobenzothiazole		Cpd. 7 Ketothiazole		Cpd. 7 alcohol
	Concentration [nM]	Mean	SD	Mean	SD	Mean	SD
	100000	8.52283	1.8079	3.10084	2.53183
	10000	14.3467	0.724276	2.58397	3.48608
	200	51.421	13.1856	52.1976	5.84695
	20	73.4383	5.23443	82.4299	9.6868
	2	86.223	4.40553	87.8545	5.11634
	0.2	90.3417	3.68244	87.8566	10.6141
	0.04	88.0695	3.4335	90.4387	5.8814
	0.02	80.6823	3.28836	95.3485	10.5729
	0.01	100	13.5488	100
	100000					120.06	9.15646
	10000					78.1999	8.00184
	200					88.9574	13.6388
	20					95.9299	3.2633
	2					101.454	8.00399
	0.2					93.6065	6.83962
	0					100

## Sheet: Figure S8
Figure S8 Impact of DMSO on SARS-CoV-2 spike mediated entry and infection
		LV(Luc)-CoV-2		SARS-CoV2
	Concentration [%]	Mean	SD	Mean	SD
	2	152.947	15.285	152.607	53.6948
	0.4	117.799	0.315	108.857	3.19825
	0.08	92.369	1.029	82.3587	1.53681
	0.016	88.669	8.148	71.2833	14.5709
	0.0032	92.252	0.957	83.5771	12.0703
	0.00064	91.2545	4.1195	90.6925	8.21158
	0.000128	89.681	6.77	81.4164	5.52596
	2.56e-05	90.6795	11.0475	89.5986	7.66169
	0	100	0	100	0

## Sheet: Figure S9
Figure S9 Cytotoxicity of DMSO
	Concentration [%]	Mean	SD
	2	87.2901	4.91988
	0.4	109.67	5.56639
	0.08	109.88	1.17726
	0.016	106.561	3.86521
	0.0032	100.07	3.9634
	0.00064	105.11	5.87367
	0.000128	104.675	8.82534
	2.56e-05	104.991	2.36396
	5.12e-06	103.718	3.46997
	0	100	3.14538

[truncated: 3 more sheets: Figure S11, Figure S13, Figure S14]
